# Supplementary material for: De Novo Design of Imidazopyridine-Tethered Pyrazolines That Target Phosphorylation of STAT3 in Human Breast Cancer Cells
Source: Bioengineering (Basel). 2023 Jan 24;10(2):159. doi: 10.3390/bioengineering10020159 (PMC9952374; doi:10.3390/bioengineering10020159)
Supplement: Supplementary file 1 [file bioengineering-10-00159-s001.zip]

Archive with 1 entries (1 files):
- bioengineering-2130275-supplementary.pdf
